# Supplementary material for: Spatial and Temporal Dynamics of Chikungunya Incidence in Brazil and the Impact of Social Vulnerability: A Population-Based and Ecological Study
Source: Diseases. 2024 Jun 27;12(7):135. doi: 10.3390/diseases12070135 (PMC11276368; doi:10.3390/diseases12070135)
Supplement: Supplementary file 1 [file diseases-12-00135-s001.zip]

Archive with 1 entries (1 files):
- diseases-2981271-supplementary.pdf
